# Supplementary material for: Pan-Cancer Analysis Reveals SH3TC2 as an Oncogene for Colorectal Cancer and Promotes Tumorigenesis via the MAPK Pathway
Source: Cancers (Basel). 2022 Jul 31;14(15):3735. doi: 10.3390/cancers14153735 (PMC9367385; doi:10.3390/cancers14153735)
Supplement: Supplementary file 1 [file cancers-14-03735-s001.zip]

Archive with 1 entries (1 files):
- cancers-1801392-supplementary.pdf
